# Supplementary material for: The Significance of CXCL1 and CXCR1 as Potential Biomarkers of Colorectal Cancer
Source: Biomedicines. 2023 Jul 7;11(7):1933. doi: 10.3390/biomedicines11071933 (PMC10377230; doi:10.3390/biomedicines11071933)
Supplement: Supplementary file 1 [file biomedicines-11-01933-s001.zip]

Archive with 1 entries (1 files):
- biomedicines-2477975-supplementary.pdf
